# Supplementary material for: Exploring the Potential of Hop (Humulus lupulus) Cone Residue: Chemical Characterization and Evaluation of Bioactivities
Source: Plants (Basel). 2026 Mar 24;15(7):994. doi: 10.3390/plants15070994 (PMC13074777; doi:10.3390/plants15070994)
Supplement: Supplementary file 1 [file plants-15-00994-s001.zip]

Archive with 1 entries (1 files):
- plants-4186983-supplementary.pdf
